# Supplementary material for: COVID-19 Vaccination Intent, Barriers and Facilitators in Healthcare Workers: Insights from a Cross-Sectional Study on 2500 Employees at LMU University Hospital in Munich, Germany
Source: Vaccines (Basel). 2022 Jul 31;10(8):1231. doi: 10.3390/vaccines10081231 (PMC9412572; doi:10.3390/vaccines10081231)
Supplement: Supplementary file 1 [file vaccines-10-01231-s001.zip]

Archive with 2 entries (2 files):
- Supplement_A.pdf
- Supplement_B.pdf
